# Supplementary material for: Impact of Antioxidant-Enriched Edible Gel Coatings and Bio-Based Packaging on Cherry Tomato Preservation
Source: Gels. 2024 Aug 24;10(9):549. doi: 10.3390/gels10090549 (PMC11431231; doi:10.3390/gels10090549)
Supplement: Supplementary file 1 [file gels-10-00549-s001.zip]

Archive with 1 entries (1 files):
- gels-3158085-supplementary.pdf
